# Supplementary material for: Panoramic view of MDH1: driving cancer progression and shaping the tumor immune microenvironment
Source: Front Immunol. 2025 Aug 28;16:1631449. doi: 10.3389/fimmu.2025.1631449 (PMC12423056; doi:10.3389/fimmu.2025.1631449)
Supplement: Supplementary file 2 [file Table1.xlsx]

## Sheet: Sheet1
This study contains a number of public databases
TCGA-pancancer
GTEx
GSE200972
GSE207422
GSE145281
GSE120575
GSE212217
GSE229353
GSE235672
GSE203612
GSE268049
GSE193460
GSE194329
