# Supplementary material for: Panoramic view of MDH1: driving cancer progression and shaping the tumor immune microenvironment
Source: Front Immunol. 2025 Aug 28;16:1631449. doi: 10.3389/fimmu.2025.1631449 (PMC12423056; doi:10.3389/fimmu.2025.1631449)
Supplement: Supplementary file 3 [file Table2.xlsx]

## Sheet: Sheet1
The sequence of primers
MDH1	FORWARD	AAATTGCTCTTAAACTTGGTGTGACTG
MDH1	REVERSE	GGCATGGTTGACATCTGGATACTG
GAPDH	FORWARD	GTCTCCTCTGACTTCAACAGCG
GAPDH	REVERSE	ACCACCCTGTTGCTGTAGCCAA
