# Supplementary material for: Panoramic view of MDH1: driving cancer progression and shaping the tumor immune microenvironment
Source: Front Immunol. 2025 Aug 28;16:1631449. doi: 10.3389/fimmu.2025.1631449 (PMC12423056; doi:10.3389/fimmu.2025.1631449)
Supplement: Supplementary file 4 [file Table3.xlsx]

## Sheet: Sheet1
The sequence of siRNA
name	sense（5'-3'）	antisense（5'-3'）
SiMDH1-1	GGUGCAGCCUUAGAUAAAUTT	AUUUAUCUAAGGCUGCACCTT
SiMDH1-2	UCCCCUCCUGAAAGAUGUCTT	GACAUCUUUCAGGAGGGGATT
SiMDH1-3	CUCCCUAUUAAUGAUUUCUTT	AGAAAUCAUUAAUAGGGAGTT
SiMDH1-4	GGGAGAAUUUGUCACGACUTT	AGUCGUGACAAAUUCUCCCTT
