# Supplementary material for: Panoramic view of MDH1: driving cancer progression and shaping the tumor immune microenvironment
Source: Front Immunol. 2025 Aug 28;16:1631449. doi: 10.3389/fimmu.2025.1631449 (PMC12423056; doi:10.3389/fimmu.2025.1631449)
Supplement: Supplementary file 5 [file Table4.xlsx]

## Sheet: Sheet1
The prognostic value of MDH1 in pan-cancer
cancer	effect
CESC	Protective
CHOL	Detrimental
KICH	Detrimental
KIRP	Protective
LAML	Detrimental
LUAD	Detrimental
LUSC	Protective
SARC	Protective
UVM	Detrimental
