# Supplementary material for: Panoramic view of MDH1: driving cancer progression and shaping the tumor immune microenvironment
Source: Front Immunol. 2025 Aug 28;16:1631449. doi: 10.3389/fimmu.2025.1631449 (PMC12423056; doi:10.3389/fimmu.2025.1631449)
Supplement: Supplementary file 6 [file Table5.xlsx]

## Sheet: Sheet1
The samples of pan-cancer scRNA cohort
Orig.ident	GEO	Response	Group
BD_immune05	GSE207422	R	LUAD
BD_immune03	GSE207422	R	LUAD
BD_immune13	GSE207422	R	LUAD
BD_immune14	GSE207422	R	LUAD
BD_immune10	GSE207422	R	LUAD
BD_immune04	GSE207422	R	LUAD
BD_immune01	GSE207422	NR	LUAD
BD_immune12	GSE207422	NR	LUAD
BD_immune06	GSE207422	R	LUAD
Pt15	GSE235672	R	GBM
Pt2	GSE235672	NR	GBM
Pt16	GSE235672	NR	GBM
P05	GSE229353	R	LC
P07	GSE229353	NR	LC
P04	GSE229353	NR	LC
PEM5C1	GSE212217	R	UCEC
PEM6C5	GSE212217	R	UCEC
PEM6C3	GSE212217	R	UCEC
PEM5C5	GSE212217	R	UCEC
PEM6C1	GSE212217	R	UCEC
PEM2C5	GSE212217	R	UCEC
PEM2C3	GSE212217	R	UCEC
PEM5C3	GSE212217	R	UCEC
PEM2C1	GSE212217	R	UCEC
PEM1C1	GSE212217	NR	UCEC
PEM8C5	GSE212217	NR	UCEC
PEM3C1	GSE212217	NR	UCEC
PEM3C5	GSE212217	NR	UCEC
PEM1C3	GSE212217	NR	UCEC
PEM3C3	GSE212217	NR	UCEC
PEM8C1	GSE212217	NR	UCEC
PEM8C3	GSE212217	NR	UCEC
Pre_P019_b	GSE169246	R	TNBC
Pre_P012_b	GSE169246	R	TNBC
Pre_P007_b	GSE169246	R	TNBC
Pre_P005_b	GSE169246	NR	TNBC
Pre_P001_b	GSE169246	NR	TNBC
Pre_P017_b	GSE169246	NR	TNBC
R2	GSE145281	R	BLCA
R3	GSE145281	R	BLCA
R1	GSE145281	R	BLCA
R5	GSE145281	R	BLCA
R4	GSE145281	R	BLCA
NR2	GSE145281	NR	BLCA
NR5	GSE145281	NR	BLCA
NR4	GSE145281	NR	BLCA
NR3	GSE145281	NR	BLCA
NR1	GSE145281	NR	BLCA
Pre_P29	GSE120575	R	SKCM
Post_P8_T_enriched	GSE120575	R	SKCM
Pre_P1	GSE120575	R	SKCM
Pre_P3	GSE120575	NR	SKCM
Pre_P25	GSE120575	NR	SKCM
Post_P5	GSE120575	NR	SKCM
